# Supplementary material for: LLMs in Medical Education for Autism Caregivers: A Comparative Evaluation of Accuracy, Readability, Actionability, and Neurodiversity-Affirming Language
Source: Healthcare (Basel). 2026 Jul 16;14(14):2137. doi: 10.3390/healthcare14142137 (PMC13409864; doi:10.3390/healthcare14142137)
Supplement: Supplementary file 1 [file healthcare-14-02137-s001.zip]

Archive with 1 entries (1 files):
- healthcare-4406988-supplementary.pdf
